# Supplementary material for: Prevalence and genetics of cefepime resistance among the AmpC-producing organisms Citrobacter freundii complex, Enterobacter cloacae complex, and Klebsiella aerogenes
Source: Antimicrob Agents Chemother. 2026 Mar 27;70(5):e01661-25. doi: 10.1128/aac.01661-25 (PMC13148017; doi:10.1128/aac.01661-25)
Supplement: Table S2 — Beta-lactamase genes detected in sequenced ceftriaxone-resistant, cefepime-susceptible isolates. [file aac.01661-25-s0002.xlsx]

## Sheet: Supplementary_table
TABLE S2
Beta-lactamase genes detected in sequenced ceftriaxone-resistant, cefepime-susceptible isolates. ST, sequence type. Setting, clinical setting in which specimen was collected. IP, inpatient. OP, outpatient. ED, emergency department. CRO, ceftriaxone. FEP, cefepime. MEM, meropenem. MIC, minimum inhibitory concentration. MICs are in units of µg/mL. The interpretive category according to the breakpoi…
Species	ST	Year	Setting	Specimen type	CRO MIC	FEP MIC	MEM MIC	Beta-lactamases
C. braakii	Undetermined	2022	IP	Urine	≥ 64 (R)	1 (S)	≤ 0.25 (S)	blaCMY-83 (C)
C. braakii	370	2023	ED	Urine	8 (R)	1 (S)	≤ 0.25 (S)	blaCMY (C)
C. cronae	Undetermined	2024	OP	Urine	≥ 64 (R)	1 (S)	≤ 0.25 (S)	blaCMY (C)
C. freundii	Undetermined	2022	OP	Urine	≥ 64 (R)	1 (S)	≤ 0.25 (S)	blaCMY (C)
C. freundii	Undetermined	2023	IP	Urine	≥ 64 (R)	1 (S)	≤ 0.25 (S)	blaCMY-34 (C)
C. freundii	Undetermined	2022	OP	Urine	≥ 64 (R)	1 (S)	≤ 0.25 (S)	blaCMY (C)
C. freundii	Undetermined	2023	IP	Rectal	≥ 64 (R)	1 (S)	≤ 0.25 (S)	blaCMY-180 (C)
C. freundii	Undetermined	2022	ED	Blood	≥ 64 (R)	1 (S)	≤ 0.25 (S)	blaCMY-66 (C)
C. freundii	Undetermined	2022	IP	Respiratory tract	≥ 64 (R)	1 (S)	≤ 0.25 (S)	blaCMY (C)
C. freundii	Undetermined	2023	ED	Urine	8 (R)	1 (S)	≤ 0.25 (S)	blaCMY-152 (C)
C. freundii	Undetermined	2023	OP	Urine	≥ 64 (R)	1 (S)	≤ 0.25 (S)	blaCFE (C)
C. freundii	Undetermined	2022	IP	Urine	≥ 64 (R)	1 (S)	≤ 0.25 (S)	blaCFE (C)
C. freundii	8	2022	IP	Skin/tissue	16 (R)	1 (S)	≤ 0.25 (S)	blaCMY (C)
C. freundii	11	2023	IP	Urine	≥ 64 (R)	1 (S)	≤ 0.25 (S)	blaCMY-66 (C)
C. freundii	64	2022	OP	Urine	≥ 64 (R)	1 (S)	≤ 0.25 (S)	blaCMY-152 (C)
C. freundii	91	2023	OP	Respiratory tract	≥ 64 (R)	2 (S)	≤ 0.25 (S)	blaCMY (C) blaSHV-12 (A, ES) blaTEM-1 (A) blaKPC-4 (A, CP) blaOXA-1 (D) blaOXA-9 (D)
C. freundii	95	2022	ED	Urine	16 (R)	1 (S)	≤ 0.25 (S)	blaCMY-51 (C)
C. freundii	98	2024	ED	Skin/tissue	≥ 64 (R)	1 (S)	≤ 0.25 (S)	blaCMY-109 (C)
C. freundii	98	2022	ED	Urine	32 (R)	1 (S)	≤ 0.25 (S)	blaCMY-109 (C)
C. freundii	100	2022	ED	Urine	4 (R)	1 (S)	≤ 0.25 (S)	blaCMY-48 (C) blaSHV-12 (A, ES)
C. freundii	114	2023	IP	Blood	≥ 64 (R)	1 (S)	≤ 0.25 (S)	blaCMY (C)
C. freundii	114	2022	OP	Skin/tissue	≥ 64 (R)	1 (S)	≤ 0.25 (S)	blaCMY (C)
C. freundii	114	2023	OP	Urine	≥ 64 (R)	1 (S)	≤ 0.25 (S)	blaCMY (C)
C. freundii	139	2023	OP	Urine	16 (R)	1 (S)	≤ 0.25 (S)	blaCMY-152 (C)
C. freundii	185	2023	OP	Urine	≥ 64 (R)	1 (S)	≤ 0.25 (S)	blaCMY (C)
C. freundii	225	2023	IP	Urine	≥ 64 (R)	1 (S)	≤ 0.25 (S)	blaCMY-101 (C)
C. freundii	307	2024	OP	Urine	16 (R)	1 (S)	≤ 0.25 (S)	blaCMY-48 (C)
C. freundii	311	2022	IP	Respiratory tract	≥ 64 (R)	1 (S)	≤ 0.25 (S)	blaCMY-81 (C)
C. freundii	327	2022	IP	Urine	≥ 64 (R)	1 (S)	≤ 0.25 (S)	blaCMY (C)
C. freundii	396	2022	ED	Skin/tissue	16 (R)	1 (S)	≤ 0.25 (S)	blaCMY-78 (C) blaSHV-7 (A, ES)
C. freundii	407	2022	OP	Urine	16 (R)	1 (S)	≤ 0.25 (S)	blaCMY-68 (C)
C. freundii	421	2024	IP	Urine	≥ 64 (R)	1 (S)	≤ 0.25 (S)	blaCMY (C)
C. freundii	432	2024	IP	Intraabdominal	16 (R)	1 (S)	≤ 0.25 (S)	blaCMY-151 (C)
C. freundii	567	2022	OP	Urine	8 (R)	1 (S)	≤ 0.25 (S)	blaCMY-82 (C)
C. freundii	617	2023	IP	Urine	≥ 64 (R)	1 (S)	≤ 0.25 (S)	blaCMY (C) blaSHV-12 (A, ES)
C. portucalensis	151	2022	ED	Blood	8 (R)	1 (S)	≤ 0.25 (S)	blaCMY (C) blaTEM-1 (A)
C. portucalensis	172	2023	OP	Rectal	16 (R)	1 (S)	≤ 0.25 (S)	blaCMY (C) blaTEM-1 (A)
E. asburiae	Undetermined	2024	OP	Urine	≥ 64 (R)	1 (S)	0.5 (S)	blaACT (C)
E. asburiae	Undetermined	2023	IP	Urine	≥ 64 (R)	1 (S)	≤ 0.25 (S)	blaACT (C)
E. asburiae	24	2023	IP	Rectal	≥ 64 (R)	1 (S)	8 (R)	blaACT-1 (C)
E. asburiae	162	2023	OP	Urine	≥ 64 (R)	1 (S)	≤ 0.25 (S)	blaACT-2 (C)
E. asburiae	252	2022	IP	Respiratory tract	≥ 64 (R)	2 (S)	1 (S)	blaACT-3 (C) blaSHV-7 (A, ES)
E. asburiae	807	2022	IP	Intraabdominal	4 (R)	1 (S)	≤ 0.25 (S)	blaACT-4 (C)
E. bugandensis	Undetermined	2022	IP	Skin/tissue	≥ 64 (R)	1 (S)	≤ 0.25 (S)	blaACT (C)
E. bugandensis	530	2024	OP	Urine	32 (R)	1 (S)	≤ 0.25 (S)	blaACT (C)
E. cloacae	Undetermined	2023	IP	Respiratory tract	≥ 64 (R)	1 (S)	≤ 0.25 (S)	blaACT (C)
E. cloacae	Undetermined	2023	IP	Respiratory tract	32 (R)	1 (S)	≤ 0.25 (S)	blaCMH (C)
E. cloacae	Undetermined	2022	ED	Drain fluid	8 (R)	1 (S)	≤ 0.25 (S)	blaACT (C)
E. cloacae	113	2022	OP	Urine	≥ 64 (R)	1 (S)	≤ 0.25 (S)	blaACT-56 (C)
E. cloacae	114	2024	IP	Skin/tissue	16 (R)	2 (S)	≤ 0.25 (S)	blaACT-16 (C) blaSHV-12 (A, ES) blaTEM-1 (A)
E. cloacae	127	2022	IP	Respiratory tract	≥ 64 (R)	2 (S)	≤ 0.25 (S)	blaACT-16 (C)
E. cloacae	171	2022	IP	Respiratory tract	≥ 64 (R)	2 (S)	≤ 0.25 (S)	blaACT-45 (C)
E. cloacae	662	2022	IP	Intraabdominal	≥ 64 (R)	1 (S)	≤ 0.25 (S)	blaACT-17 (C)
E. cloacae	664	2023	OP	Urine	≥ 64 (R)	1 (S)	≤ 0.25 (S)	blaACT-89 (C)
E. cloacae	1525	2022	OP	Urine	8 (R)	1 (S)	≤ 0.25 (S)	blaCMH (C)
E. cloacae	1746	2023	IP	Urine	≥ 64 (R)	1 (S)	≤ 0.25 (S)	blaCMH (C)
E. hormaechei	Undetermined	2023	IP	Respiratory tract	8 (R)	1 (S)	≤ 0.25 (S)	blaACT-56 (C)
E. hormaechei	Undetermined	2022	ED	Intraabdominal	≥ 64 (R)	2 (S)	≤ 0.25 (S)	blaACT-65 (C)
E. hormaechei	Undetermined	2022	ED	Skin/tissue	≥ 64 (R)	1 (S)	≤ 0.25 (S)	blaACT (C)
E. hormaechei	Undetermined	2023	OP	Urine	≥ 64 (R)	2 (S)	≤ 0.25 (S)	blaACT-17 (C)
E. hormaechei	Undetermined	2023	OP	Skin/tissue	≥ 64 (R)	2 (S)	≤ 0.25 (S)	blaACT-16 (C)
E. hormaechei	Undetermined	2023	OP	Urine	16 (R)	1 (S)	≤ 0.25 (S)	blaACT-16 (C)
E. hormaechei	45	2022	OP	Respiratory tract	8 (R)	2 (S)	≤ 0.25 (S)	blaACT (C) blaSHV-7 (A, ES) blaTEM-1 (A)
E. hormaechei	45	2023	ED	Blood	≥ 64 (R)	1 (S)	≤ 0.25 (S)	blaACT-17 (C) blaTEM-1 (A)
E. hormaechei	48	2022	IP	Urine	≥ 64 (R)	2 (S)	≤ 0.25 (S)	blaACT-65 (C)
E. hormaechei	50	2023	IP	Kidney fluid	16 (R)	1 (S)	1 (S)	blaACT-15 (C)
E. hormaechei	50	2022	IP	Skin/tissue	≥ 64 (R)	1 (S)	≤ 0.25 (S)	blaACT-15 (C)
E. hormaechei	50	2022	OP	Urine	≥ 64 (R)	2 (S)	≤ 0.25 (S)	blaACT-15 (C)
E. hormaechei	50	2023	IP	Urine	≥ 64 (R)	2 (S)	≤ 0.25 (S)	blaACT-15 (C)
E. hormaechei	50	2023	IP	Respiratory tract	≥ 64 (R)	2 (S)	≤ 0.25 (S)	blaACT-15 (C)
E. hormaechei	50	2024	ED	Urine	≥ 64 (R)	2 (S)	≤ 0.25 (S)	blaACT-15 (C)
E. hormaechei	50	2022	OP	Urine	≥ 64 (R)	1 (S)	≤ 0.25 (S)	blaACT-15 (C)
E. hormaechei	68	2023	OP	Respiratory tract	≥ 64 (R)	1 (S)	≤ 0.25 (S)	blaACT (C)
E. hormaechei	88	2024	IP	Respiratory tract	≥ 64 (R)	1 (S)	≤ 0.25 (S)	blaACT-17 (C)
E. hormaechei	113	2022	OP	Skin/tissue	≥ 64 (R)	2 (S)	≤ 0.25 (S)	blaACT-56 (C)
E. hormaechei	113	2023	OP	Urine	≥ 64 (R)	2 (S)	≤ 0.25 (S)	blaACT-56 (C)
E. hormaechei	113	2022	IP	Rectal	≥ 64 (R)	2 (S)	≤ 0.25 (S)	blaACT-56 (C)
E. hormaechei	113	2024	OP	Skin/tissue	≥ 64 (R)	1 (S)	8 (R)	blaACT-56 (C) blaKPC-4 (A, CP) blaOXA-2 (D)
E. hormaechei	113	2024	IP	Biliary	≥ 64 (R)	2 (S)	≤ 0.25 (S)	blaACT-56 (C)
E. hormaechei	114	2022	IP	Biliary	≥ 64 (R)	1 (S)	≤ 0.25 (S)	blaACT-16 (C)
E. hormaechei	133	2022	ED	Urine	4 (R)	1 (S)	0.5 (S)	blaACT-17 (C)
E. hormaechei	133	2024	OP	Blood	16 (R)	1 (S)	≤ 0.25 (S)	blaACT-17 (C)
E. hormaechei	198	2023	OP	Skin/tissue	≥ 64 (R)	2 (S)	≤ 0.25 (S)	blaACT-55 (C)
E. hormaechei	269	2023	IP	Respiratory tract	16 (R)	2 (S)	≤ 0.25 (S)	blaACT-37 (C) blaSHV-12 (A, ES) blaTEM-1 (A)
E. hormaechei	407	2023	OP	Urine	≥ 64 (R)	2 (S)	≤ 0.25 (S)	blaACT-46 (C)
E. hormaechei	461	2023	IP	Urine	≥ 64 (R)	2 (S)	≤ 0.25 (S)	blaACT-17 (C) blaSHV-12 (A, ES)
E. hormaechei	544	2023	ED	Urine	8 (R)	1 (S)	≤ 0.25 (S)	blaACT-25 (C)
E. hormaechei	544	2023	OP	Urine	≥ 64 (R)	2 (S)	≤ 0.25 (S)	blaACT-25 (C)
E. hormaechei	597	2023	IP	Intraabdominal	≥ 64 (R)	2 (S)	≤ 0.25 (S)	blaACT-46 (C)
E. hormaechei	604/662	2023	OP	Skin/tissue	≥ 64 (R)	2 (S)	0.5 (S)	blaACT-17 (C)
E. hormaechei	1044	2022	IP	Skin/tissue	≥ 64 (R)	2 (S)	≤ 0.25 (S)	blaACT-27 (C)
E. hormaechei	1414	2022	OP	Skin/tissue	4 (R)	1 (S)	≤ 0.25 (S)	blaACT-69 (C)
E. hormaechei	1439	2022	ED	Urine	≥ 64 (R)	1 (S)	≤ 0.25 (S)	blaACT-56 (C)
E. kobei	123	2022	ED	Urine	≥ 64 (R)	1 (S)	≤ 0.25 (S)	blaACT-51 (C)
E. kobei	694	2023	IP	Blood	≥ 64 (R)	1 (S)	≤ 0.25 (S)	blaACT-51 (C)
E. ludwigii	Undetermined	2022	IP	Urine	32 (R)	1 (S)	≤ 0.25 (S)	blaACT (C)
E. ludwigii	Undetermined	2022	IP	Respiratory tract	≥ 64 (R)	1 (S)	≤ 0.25 (S)	blaACT (C) blaFONA (A, ES)
E. ludwigii	1102	2023	OP	Urine	16 (R)	1 (S)	≤ 0.25 (S)	blaACT (C)
E. roggenkampii	Undetermined	2024	IP	Blood	8 (R)	1 (S)	≤ 0.25 (S)	blaMIR (C)
E. roggenkampii	Undetermined	2022	IP	Intraabdominal	≥ 64 (R)	1 (S)	≤ 0.25 (S)	blaMIR (C)
E. roggenkampii	596	2022	IP	Blood	≥ 64 (R)	2 (S)	≤ 0.25 (S)	blaMIR (C)
E. roggenkampii	743	2023	IP	Respiratory tract	≥ 64 (R)	1 (S)	≤ 0.25 (S)	blaMIR-9 (C)
E. roggenkampii	1089	2023	IP	Respiratory tract	≥ 64 (R)	1 (S)	≤ 0.25 (S)	blaMIR (C)
Enterobacter sp._JBIWA003	Undetermined	2023	IP	Urine	≥ 64 (R)	1 (S)	0.5 (S)	blaACT (C)
K. aerogenes	Undetermined	2022	ED	Urine	16 (R)	1 (S)	≤ 0.25 (S)	Unspecified ampC
K. aerogenes	Undetermined	2022	IP	Biliary	16 (R)	1 (S)	≤ 0.25 (S)	Unspecified ampC
K. aerogenes	Undetermined	2022	IP	Respiratory tract	16 (R)	1 (S)	≤ 0.25 (S)	Unspecified ampC
K. aerogenes	Undetermined	2023	OP	Urine	16 (R)	1 (S)	≤ 0.25 (S)	Unspecified ampC
K. aerogenes	Undetermined	2024	ED	Urine	8 (R)	1 (S)	≤ 0.25 (S)	Unspecified ampC
K. aerogenes	Undetermined	2022	OP	Urine	32 (R)	1 (S)	≤ 0.25 (S)	Unspecified ampC
K. aerogenes	92	2022	OP	Urine	≥ 64 (R)	1 (S)	≤ 0.25 (S)	Unspecified ampC
K. aerogenes	93	2022	IP	Respiratory tract	16 (R)	1 (S)	≤ 0.25 (S)	Unspecified ampC
K. aerogenes	93	2022	OP	Urine	16 (R)	1 (S)	≤ 0.25 (S)	Unspecified ampC
K. aerogenes	93	2024	IP	Respiratory tract	32 (R)	1 (S)	≤ 0.25 (S)	Unspecified ampC
K. aerogenes	93	2022	OP	Skin/tissue	16 (R)	1 (S)	≤ 0.25 (S)	Unspecified ampC
K. aerogenes	93	2024	OP	Skin/tissue	16 (R)	1 (S)	≤ 0.25 (S)	Unspecified ampC
K. aerogenes	93	2023	IP	Rectal	≥ 64 (R)	2 (S)	4 (R)	Unspecified ampC
K. aerogenes	93	2024	OP	Urine	8 (R)	1 (S)	≤ 0.25 (S)	Unspecified ampC
K. aerogenes	93	2022	IP	Respiratory tract	16 (R)	1 (S)	≤ 0.25 (S)	Unspecified ampC
K. aerogenes	93	2023	IP	Urine	≥ 64 (R)	1 (S)	2 (I)	Unspecified ampC
K. aerogenes	121	2023	IP	Respiratory tract	≥ 64 (R)	1 (S)	≤ 0.25 (S)	Unspecified ampC
K. aerogenes	135	2023	OP	Urine	4 (R)	1 (S)	≤ 0.25 (S)	Unspecified ampC
K. aerogenes	135	2022	OP	Urine	≥ 64 (R)	1 (S)	≤ 0.25 (S)	Unspecified ampC
K. aerogenes	151	2022	OP	Urine	16 (R)	1 (S)	≤ 0.25 (S)	Unspecified ampC
K. aerogenes	153	2023	OP	Urine	8 (R)	1 (S)	≤ 0.25 (S)	Unspecified ampC
K. aerogenes	189	2022	OP	Urine	16 (R)	1 (S)	≤ 0.25 (S)	Unspecified ampC
K. aerogenes	202	2023	IP	Rectal	≥ 64 (R)	2 (S)	0.5 (S)	Unspecified ampC
K. aerogenes	207	2023	OP	Urine	16 (R)	1 (S)	≤ 0.25 (S)	Unspecified ampC
K. aerogenes	246	2023	OP	Urine	≥ 64 (R)	2 (S)	4 (R)	Unspecified ampC
K. aerogenes	286	2023	OP	Urine	4 (R)	1 (S)	≤ 0.25 (S)	Unspecified ampC
K. aerogenes	290	2023	IP	Respiratory tract	16 (R)	1 (S)	≤ 0.25 (S)	Unspecified ampC
K. aerogenes	292	2022	OP	Urine	16 (R)	1 (S)	≤ 0.25 (S)	Unspecified ampC
K. aerogenes	379	2023	IP	Skin/tissue	16 (R)	1 (S)	≤ 0.25 (S)	Unspecified ampC
K. aerogenes	388	2024	IP	Biliary	4 (R)	1 (S)	≤ 0.25 (S)	Unspecified ampC
K. aerogenes	417	2022	ED	Urine	32 (R)	1 (S)	≤ 0.25 (S)	Unspecified ampC
K. aerogenes	498	2024	IP	Respiratory tract	16 (R)	1 (S)	≤ 0.25 (S)	Unspecified ampC
