# Supplementary material for: Prevalence and genetics of cefepime resistance among the AmpC-producing organisms Citrobacter freundii complex, Enterobacter cloacae complex, and Klebsiella aerogenes
Source: Antimicrob Agents Chemother. 2026 Mar 27;70(5):e01661-25. doi: 10.1128/aac.01661-25 (PMC13148017; doi:10.1128/aac.01661-25)
Supplement: Table S4 — Number of isolates included from each collection site. [file aac.01661-25-s0003.xlsx]

## Sheet: Sheet1
TABLE S4
Number of isolates included from each collection site.
Facility name	Facility type	Location	Total isolates	C. fre. complex	E. clo. complex	K. aer.
Brigham and Women's Hospital	Quaternary care hospital	Boston, MA	5573	1258	2861	1454
Brigham and Women's Faulkner Hospital	Community hospital	Jamaica Plain, MA	806	166	405	235
Cooley Dickinson Hospital	Community hospital	Northampton, MA	531	112	230	189
Dana-Farber Cancer Institute	Specialty hospital	Boston, MA	287	74	152	61
Martha's Vineyard Hospital	Community hospital	Oak Bluffs, MA	212	39	98	75
Massachusetts General Hospital	Quaternary care hospital	Boston, MA	8564	2152	4565	1847
Mass General Brigham Healthcare Center	Outpatient care	Salem, NH	15	8	6	1
Newton-Wellesley Hospital	Community hospital	Newton, MA	2242	545	1009	688
Spaulding Hospital Cambridge	Specialty hospital	Cambridge, MA	1	0	0	1
Wentworth-Douglass Hospital	Community hospital	Dover, NH	1135	333	553	249
